# Supplementary material for: Associations of Family Physical Activity Support and 24-Hour Movement Behaviors with Physical Fitness in Preschool Children: A Focus on MVPA
Source: Healthcare (Basel). 2026 Jun 11;14(12):1668. doi: 10.3390/healthcare14121668 (PMC13300133; doi:10.3390/healthcare14121668)
Supplement: Supplementary file 1 [file healthcare-14-01668-s001.zip]

Archive with 1 entries (1 files):
- healthcare-4292577-supplementary.pdf
